# Supplementary material for: Prognostic imaging biomarkers for diabetic kidney disease (iBEAt): study protocol
Source: BMC Nephrol. 2020 Jun 29;21:242. doi: 10.1186/s12882-020-01901-x (PMC7323369; doi:10.1186/s12882-020-01901-x)
Supplement: Supplementary file 1 — Additional file 1: 1.1 MRI biomarkers. File type: PDF file. Title: List of primary MRI biomarkers. Description: A table listing the biomarkers that will be derived from the MRI data to address the primary objectives. 1.2 MRI acquisition protocol. PDF file. MRI acquisition protocol (reference scanner). MRI sequence parameters for the iBEAt protocol on the reference scanner (Siemens 3 T). 1.3 Renal ultrasound SOP. PDF file. Ultrasound Standard Operating Procedures. Standard operating procedures for Ultrasound scanning in iBEAt. [file 12882_2020_1901_MOESM1_ESM.zip]

Archive with 3 entries (3 files):
- Additional file 1.1 MRI biomarkersR1.pdf
- Additional file 1.2 MRI acquistion protocolR1.pdf
- Additional file 1.3. Renal ultrasound SOP_ESM.pdf
