# Supplementary material for: Prognostic imaging biomarkers for diabetic kidney disease (iBEAt): study protocol
Source: BMC Nephrol. 2020 Jun 29;21:242. doi: 10.1186/s12882-020-01901-x (PMC7323369; doi:10.1186/s12882-020-01901-x)
Supplement: Supplementary file 2 — Additional file 2: 2.1 Biofluid collection SOPs. PDF file. Biofluid collection protocol. The protocol for the collection of blood and urine samples within iBEAt. 2.2 SOPs Biofluid processing. PDF file. Biofluid processing protocol. The protocol for processing blood and urine samples within iBEAt. 2.3 Biofluid schematics. PDF file. iBEAt kit contents and biofluid processing schematics. Schematics of iBEAt collection kits, and processing and storage protocols for collected blood and urine samples within iBEAt. [file 12882_2020_1901_MOESM2_ESM.zip]

Archive with 3 entries (3 files):
- Additional file  2.3 Biofluid SchematicsR1.pdf
- Additional file 2.1  biofluid collection SOPSR1.pdf
- Additional file 2.2 biofluid processing SOPsR1.pdf
